# Supplementary material for: Rhamnose-Containing Compounds: Biosynthesis and Applications
Source: Molecules. 2022 Aug 20;27(16):5315. doi: 10.3390/molecules27165315 (PMC9415975; doi:10.3390/molecules27165315)
Supplement: Supplementary file 1 [file molecules-27-05315-s001.zip]

Archive with 1 entries (1 files):
- molecules-1833400-supplementary.pdf
